# Supplementary material for: Transcriptomic and Metabolomic Profile Analysis of Muscles Reveals Pathways and Biomarkers Involved in Flavor Differences between Caged and Cage-Free Chickens
Source: Foods. 2022 Sep 17;11(18):2890. doi: 10.3390/foods11182890 (PMC9498551; doi:10.3390/foods11182890)
Supplement: Supplementary file 1 [file foods-11-02890-s001.zip]

Archive with 4 entries (4 files):
- Supplementary file S1ú║Primer information.docx
- Supplementary file S2. Data analysis of sensory evaluation..pdf
- Supplementary file S3ú║Differential Expressed Genes.xlsx
- Supplementary file S4ú║Differential Metabolites.xlsx
